# Supplementary material for: The Expression and Secretion Profile of TRAP5 Isoforms in Gaucher Disease
Source: Cells. 2024 Apr 20;13(8):716. doi: 10.3390/cells13080716 (PMC11049511; doi:10.3390/cells13080716)
Supplement: Supplementary file 1 [file cells-13-00716-s001.zip]

Archive with 1 entries (1 files):
- cells-2903949-supplementary.pdf
